# Supplementary material for: Hierarchical Canonical Correlation Analysis Reveals Phenotype, Genotype, and Geoclimate Associations in Plants
Source: Plant Phenomics. 2020 Mar 31;2020:1969142. doi: 10.34133/2020/1969142 (PMC7706319; doi:10.34133/2020/1969142)
Supplement: Supplementary Materials — Supplementary Figure 1: integration of pairs of genomic datasets for FT10 prediction—comparison of FT10 prediction by CCA, SNF, and stacking datasets to integrate each pair of the genomic datasets. Supplementary Figure 2: comparison of regression algorithms for FT10 prediction—linear regression, neural network, and support vector regression (SVR) were compared on predicting FT10 values with the projection learned with HCCA integrating a genomic dataset and the geoclimate dataset: (a) gene expression+geoclimate, (b) mutation+geoclimate, and (c) methylation+geoclimate. Supplementary Figure 3: FT16 phenotype prediction results—comparison of the R2 values for FT16 phenotype prediction with SVR on (a) each individual dataset; (b) integration of a genomic dataset and the geoclimate dataset; (c) all the datasets combined by HCCA, TCCA, PCCA, SNF, and stacking datasets. Supplementary Table 1: geoclimate variables—list of geoclimate variables. Supplementary Table 2: gene enrichment analysis by canonical factor loadings—list of GO terms and KEGG pathways enriched by the genes selected by canonical factor loadings for the geoclimate variables Frost day frequency (Spring) and Net Radiation (Summer). Supplementary Table 3: parameter comparison—FT10 phenotype prediction by HCCA, PCCA, and TCCA when different condition numbers are used for the cross-covariance calculation. [file 1969142.f1.zip › TableS1.xlsx]

## Sheet: Geoclimate variables
CO Spring
CO Summer
NO2 Spring
NO2 Summer
O3 Spring
O3 Summer
UV index spring
UV index summer
Solar insolation spring 1
Solar insolation summer 1
Net radiation spring
Net radiation summer
WATER EQUIVALENT ANOMALY spring
WATER EQUIVALENT ANOMALY summer
Precipitable water spring
Precipitable water summer
NDVI Spring
NDVI Summer
LAI Spring
LAI Summer
NPP Spring
NPP Summer
Topography
GPCC Spring
GPCC Summer
WC2 Tmin spring
WC2 Tmin summer
WC2 Tmax spring
WC2 Tmax summer
WC2 Pre spring
WC2 Pre summer
WC2 Solar radiation spring
WC2 Solar radiation summer
WC2 Average temperature spring
WC2 Average temperature summer
WC2 Water vapor pressure spring
WC2 Water vapor pressure summer
WC2 BIO1
WC2 BIO2
WC2 BIO3
WC2 BIO4
WC2 BIO5
WC2 BIO6
WC2 BIO7
WC2 BIO8
WC2 BIO9
WC2 BIO10
WC2 BIO11
WC2 BIO12
WC2 BIO13
WC2 BIO14
WC2 BIO15
WC2 BIO16
WC2 BIO17
WC2 BIO18
WC2 BIO19
CHELSA Tmin Spring
CHELSA Tmin spring
CHELSA Tmax spring
CHELSA Tmax summer
CHELSA Tmean spring
CHELSA Tmean summer
CHELSA Interann Temp
CHELSA Pre spring
CHELSA Pre summer
CHELSA Interann pre
CHELSA BIO1
CHELSA BIO2
CHELSA BIO3
CHELSA BIO4
CHELSA BIO5
CHELSA BIO6
CHELSA BIO7
CHELSA BIO8
CHELSA BIO9
CHELSA BIO10
CHELSA BIO11
CHELSA BIO12
CHELSA BIO13
CHELSA BIO14
CHELSA BIO15
CHELSA BIO16
CHELSA BIO17
CHELSA BIO18
CHELSA BIO19
CRU Cld spring
CRU Cld summer
CRU Dtr spring
CRU Dtr summer
CRU Frs spring
CRU Frs summer
CRU Pre spring
CRU Pre summer
CRU Tmp spring
CRU Tmp summer
CRU Tmn spring
CRU Tmn summer
CRU Tmx spring
CRU Tmx summer
CRU Vap spring
CRUVap summer
CRU Wet spring
CRU Wet summer
CRU PET Spring
CRU PET Summer
Bedrock topography
dNPPdP
dNPPdT
CRU NPP
NPP based on GPCP
NPP based on GPCP VASClimO
GPCC VASClimO Precipitation
CRU Precipitation
CRU Temperature
Griesser Precip GPCC
GPCC Fulldata Precipitation
Aridity index of De Martonne GPCC Fulldata
Aridity index of De Martonne GPCC VASClimO
Aridity index of De Martonne CRU
HWSD Spatially dominan major soil group FAO
ISRIC WISE SoilCarbonate Carbon Dens
ISRIC WISE Soil Org Carbon Dens
ISRIC WISE Soil pH
ISRIC WISE Total AvailWater cap
SoilGrids BDRICM
SoilGrids BLDFIE
SoilGrids CECSOL
SoilGrids CLYPPT
SoilGrids CRFVOL
SoilGrids OCSTHA
SoilGrids ORCDRC
SoilGrids PHIHOX
SoilGrids PHIKCL
SoilGrids SLTPPT
SoilGrids SNDPPT
SoilGrids TAXNWRB
SoilGrids TAXOUSDA
GAEZ Nutrient availability
GAEZ Nutrient retention capacity
GAEZ Rooting conditions
GAEZ Oxygen availability to roots
GAEZ Excess salts
GAEZ Toxicity
Growing degree days
Distance to the coast
UMD Land cover classification
Geological ages
