# Supplementary material for: Hierarchical Canonical Correlation Analysis Reveals Phenotype, Genotype, and Geoclimate Associations in Plants
Source: Plant Phenomics. 2020 Mar 31;2020:1969142. doi: 10.34133/2020/1969142 (PMC7706319; doi:10.34133/2020/1969142)
Supplement: Supplementary Materials — Supplementary Figure 1: integration of pairs of genomic datasets for FT10 prediction—comparison of FT10 prediction by CCA, SNF, and stacking datasets to integrate each pair of the genomic datasets. Supplementary Figure 2: comparison of regression algorithms for FT10 prediction—linear regression, neural network, and support vector regression (SVR) were compared on predicting FT10 values with the projection learned with HCCA integrating a genomic dataset and the geoclimate dataset: (a) gene expression+geoclimate, (b) mutation+geoclimate, and (c) methylation+geoclimate. Supplementary Figure 3: FT16 phenotype prediction results—comparison of the R2 values for FT16 phenotype prediction with SVR on (a) each individual dataset; (b) integration of a genomic dataset and the geoclimate dataset; (c) all the datasets combined by HCCA, TCCA, PCCA, SNF, and stacking datasets. Supplementary Table 1: geoclimate variables—list of geoclimate variables. Supplementary Table 2: gene enrichment analysis by canonical factor loadings—list of GO terms and KEGG pathways enriched by the genes selected by canonical factor loadings for the geoclimate variables Frost day frequency (Spring) and Net Radiation (Summer). Supplementary Table 3: parameter comparison—FT10 phenotype prediction by HCCA, PCCA, and TCCA when different condition numbers are used for the cross-covariance calculation. [file 1969142.f1.zip › TableS2.xlsx]

## Sheet: Frost Day Freq Spring
ID	Description	Gene Ratio	Bg Ratio	p-value	adj p-value	q-value	geneID	Count
'GO:0000041'	'transition metal ion transport'	'11/59'	'231/20876'	4.21082e-11	1.15797e-08	9.4411e-09	'AT4G25090/AT1G31050/AT2G46750/AT3G09220/AT5G47450/AT4G05200/AT5G43520/AT2G28960/AT5G06740/AT3G01260/AT5G63600'	11
'GO:0006826'	'iron ion transport'	'7/59'	'120/20876'	4.62967e-08	1.27316e-05	2.56604e-06	'AT4G25090/AT3G09220/AT5G47450/AT4G05200/AT2G28960/AT3G01260/AT5G63600'	7
'GO:0006873'	'cellular ion homeostasis'	'10/64'	'291/20876'	1.85109e-08	6.07157e-06	5.06614e-07	'AT4G25090/AT4G31710/AT3G09220/AT5G47450/AT1G62280/AT4G05200/AT5G63600/AT3G01420/AT2G28960/AT1G18970'	10
'GO:0006875'	'cellular metal ion homeostasis'	'8/59'	'195/20876'	7.40452e-08	2.03624e-05	2.56604e-06	'AT4G31710/AT4G25090/AT3G09220/AT5G47450/AT4G05200/AT2G28960/AT3G01260/AT5G63600'	8
'GO:0006879'	'cellular iron ion homeostasis'	'7/59'	'127/20876'	6.84871e-08	1.88339e-05	2.56604e-06	'AT4G25090/AT3G09220/AT5G47450/AT4G05200/AT2G28960/AT3G01260/AT5G63600'	7
'GO:0009267'	'cellular response to starvation'	'10/64'	'294/20876'	2.03978e-08	6.69046e-06	5.07504e-07	'AT4G25090/AT5G43370/AT3G09220/AT5G47450/AT4G05200/AT5G63600/AT3G01420/AT2G28960/AT1G73220/AT1G18970'	10
'GO:0009991'	'response to extracellular stimulus'	'10/64'	'373/20876'	1.8886e-07	6.1946e-05	2.07561e-06	'AT4G25090/AT5G43370/AT3G09220/AT5G47450/AT4G05200/AT5G63600/AT3G01420/AT2G28960/AT1G73220/AT1G18970'	10
'GO:0010106'	'cellular response to iron ion starvation'	'7/59'	'116/20876'	3.66067e-08	1.00668e-05	2.56604e-06	'AT4G25090/AT3G09220/AT5G47450/AT4G05200/AT2G28960/AT3G01260/AT5G63600'	7
'GO:0010167'	'response to nitrate'	'8/59'	'197/20876'	8.01134e-08	2.20312e-05	2.56604e-06	'AT4G25090/AT3G09220/AT5G47450/AT4G05200/AT3G62040/AT2G28960/AT3G01260/AT5G63600'	8
'GO:0015698'	'inorganic anion transport'	'10/59'	'256/20876'	2.39154e-09	6.57672e-07	2.68104e-07	'AT4G25090/AT5G43370/AT1G31050/AT3G09220/AT5G47450/AT4G05200/AT3G62040/AT2G28960/AT3G01260/AT5G63600'	10
'GO:0015706'	'nitrate transport'	'10/64'	'206/20876'	6.70106e-10	2.19795e-07	6.11325e-08	'AT4G25090/AT3G09220/AT5G47450/AT5G44380/AT4G05200/AT5G63600/AT3G01420/AT2G28960/AT1G73220/AT1G18970'	10
'GO:0019725'	'cellular homeostasis'	'10/64'	'317/20876'	4.14895e-08	1.36086e-05	6.67943e-07	'AT4G25090/AT4G31710/AT3G09220/AT5G47450/AT1G62280/AT4G05200/AT5G63600/AT3G01420/AT2G28960/AT1G18970'	10
'GO:0030003'	'cellular cation homeostasis'	'8/59'	'282/20876'	1.22585e-06	0.000337108	1.52693e-05	'AT4G31710/AT4G25090/AT3G09220/AT5G47450/AT4G05200/AT2G28960/AT3G01260/AT5G63600'	8
'GO:0031667'	'response to nutrient levels'	'10/64'	'335/20876'	6.96026e-08	2.28297e-05	9.52457e-07	'AT4G25090/AT5G43370/AT3G09220/AT5G47450/AT4G05200/AT5G63600/AT3G01420/AT2G28960/AT1G73220/AT1G18970'	10
'GO:0031668'	'cellular response to extracellular stimulus'	'10/64'	'349/20876'	1.0195e-07	3.34395e-05	1.24585e-06	'AT4G25090/AT5G43370/AT3G09220/AT5G47450/AT4G05200/AT5G63600/AT3G01420/AT2G28960/AT1G73220/AT1G18970'	10
'GO:0031669'	'cellular response to nutrient levels'	'10/64'	'312/20876'	3.57301e-08	1.17195e-05	6.11173e-07	'AT4G25090/AT5G43370/AT3G09220/AT5G47450/AT4G05200/AT5G63600/AT3G01420/AT2G28960/AT1G73220/AT1G18970'	10
'GO:0042592'	'homeostatic process'	'10/64'	'468/20876'	1.49358e-06	0.000489894	1.45989e-05	'AT4G25090/AT4G31710/AT3G09220/AT5G47450/AT1G62280/AT4G05200/AT5G63600/AT3G01420/AT2G28960/AT1G18970'	10
'GO:0042594'	'response to starvation'	'10/64'	'302/20876'	2.62869e-08	8.62211e-06	5.13879e-07	'AT4G25090/AT5G43370/AT3G09220/AT5G47450/AT4G05200/AT5G63600/AT3G01420/AT2G28960/AT1G73220/AT1G18970'	10
'GO:0046916'	'cellular transition metal ion homeostasis'	'7/59'	'154/20876'	2.56453e-07	7.05246e-05	4.1071e-06	'AT4G25090/AT3G09220/AT5G47450/AT4G05200/AT2G28960/AT3G01260/AT5G63600'	7
'GO:0048878'	'chemical homeostasis'	'10/64'	'387/20876'	2.65244e-07	8.70002e-05	2.79205e-06	'AT4G25090/AT4G31710/AT3G09220/AT5G47450/AT1G62280/AT4G05200/AT5G63600/AT3G01420/AT2G28960/AT1G18970'	10
'GO:0050801'	'ion homeostasis'	'10/64'	'343/20876'	8.6748e-08	2.84534e-05	1.13055e-06	'AT4G25090/AT4G31710/AT3G09220/AT5G47450/AT1G62280/AT4G05200/AT5G63600/AT3G01420/AT2G28960/AT1G18970'	10
'GO:0055065'	'metal ion homeostasis'	'8/59'	'227/20876'	2.3775e-07	6.53812e-05	4.1071e-06	'AT4G31710/AT4G25090/AT3G09220/AT5G47450/AT4G05200/AT2G28960/AT3G01260/AT5G63600'	8
'GO:0055072'	'iron ion homeostasis'	'7/59'	'141/20876'	1.40477e-07	3.86311e-05	3.14964e-06	'AT4G25090/AT3G09220/AT5G47450/AT4G05200/AT2G28960/AT3G01260/AT5G63600'	7
'GO:0055076'	'transition metal ion homeostasis'	'7/59'	'176/20876'	6.33403e-07	0.000174186	8.35386e-06	'AT4G25090/AT3G09220/AT5G47450/AT4G05200/AT2G28960/AT3G01260/AT5G63600'	7
'GO:0055080'	'cation homeostasis'	'8/59'	'319/20876'	3.06738e-06	0.000843528	2.99017e-05	'AT4G31710/AT4G25090/AT3G09220/AT5G47450/AT4G05200/AT2G28960/AT3G01260/AT5G63600'	8
'GO:0055082'	'cellular chemical homeostasis'	'10/64'	'300/20876'	2.46889e-08	8.09796e-06	5.13879e-07	'AT4G25090/AT4G31710/AT3G09220/AT5G47450/AT1G62280/AT4G05200/AT5G63600/AT3G01420/AT2G28960/AT1G18970'	10
'GO:0071496'	'cellular response to external stimulus'	'10/64'	'350/20876'	1.04699e-07	3.43414e-05	1.24585e-06	'AT4G25090/AT5G43370/AT3G09220/AT5G47450/AT4G05200/AT5G63600/AT3G01420/AT2G28960/AT1G73220/AT1G18970'	10
'GO:0098771'	'inorganic ion homeostasis'	'8/59'	'248/20876'	4.65866e-07	0.000128113	6.71579e-06	'AT4G31710/AT4G25090/AT3G09220/AT5G47450/AT4G05200/AT2G28960/AT3G01260/AT5G63600'	8
'ath00940'	'Phenylpropanoid biosynthesis'	'4/15'	'166/5014'	0.00118835	0.0178252	0.00981235	'AT1G66280/AT1G67980/AT5G24540/AT1G48130'	4
'ath00941'	'Flavonoid biosynthesis'	'2/15'	'22/5014'	0.00186435	0.0279652	0.00981235	'AT5G63600/AT1G67980'	2

## Sheet: Frost Day Freq Spring (PPI)
ID	Description	Gene Ratio	Bg Ratio	p-value	adj p-value	q-value	geneID	Count
'GO:0000041'	'transition metal ion transport'	'17/75'	'231/20876'	5.19086e-18	1.66627e-15	6.58419e-16	'AT4G25090/AT3G09220/AT5G47450/AT5G63600/AT3G01190/AT3G01260/AT5G06740/AT5G22890/AT1G18980/AT1G18970/AT4G05200/AT4G00080/AT3G01420/AT3G25930/AT2G23030/AT4G17800/AT1G31050'	17
'GO:0006354'	'DNA-templated transcription, elongation'	'17/85'	'126/20876'	1.38825e-21	4.38688e-19	3.75559e-19	'ATCG01050/ATCG01090/ATCG01080/ATCG01100/ATCG00430/ATCG00690/ATCG00340/ATCG00540/ATCG00820/ATCG01120/ATCG01070/ATCG00600/ATCG00720/ATCG00300/ATCG00380/ATCG00700/ATCG00280'	17
'GO:0006826'	'iron ion transport'	'13/75'	'120/20876'	3.60367e-16	1.15318e-13	1.2789e-14	'AT4G25090/AT3G09220/AT5G47450/AT5G63600/AT3G01190/AT1G18980/AT3G01260/AT5G22890/AT1G18970/AT4G05200/AT3G01420/AT2G23030/AT3G25930'	13
'GO:0006873'	'cellular ion homeostasis'	'15/75'	'291/20876'	1.09461e-13	3.50276e-11	1.35962e-12	'AT4G25090/AT4G31710/AT3G09220/AT5G47450/AT5G63600/AT1G62280/AT3G01190/AT1G18980/AT3G01260/AT5G22890/AT1G18970/AT4G05200/AT3G01420/AT2G23030/AT3G25930'	15
'GO:0006875'	'cellular metal ion homeostasis'	'14/75'	'195/20876'	8.18563e-15	2.6194e-12	1.35566e-13	'AT4G25090/AT4G31710/AT3G09220/AT5G47450/AT5G63600/AT3G01190/AT1G18980/AT3G01260/AT5G22890/AT1G18970/AT4G05200/AT3G01420/AT2G23030/AT3G25930'	14
'GO:0006879'	'cellular iron ion homeostasis'	'13/75'	'127/20876'	7.67549e-16	2.45616e-13	2.02088e-14	'AT4G25090/AT3G09220/AT5G47450/AT5G63600/AT3G01190/AT1G18980/AT3G01260/AT5G22890/AT1G18970/AT4G05200/AT3G01420/AT2G23030/AT3G25930'	13
'GO:0009267'	'cellular response to starvation'	'17/75'	'294/20876'	3.02256e-16	9.67218e-14	1.2789e-14	'AT4G25090/AT5G43370/AT3G09220/AT5G47450/AT5G63600/AT3G01190/AT1G66270/AT1G18980/AT1G73220/AT3G01260/AT5G22890/AT1G18970/AT4G05200/AT5G43350/AT3G01420/AT2G23030/AT3G25930'	17
'GO:0009767'	'photosynthetic electron transport chain'	'6/85'	'72/20876'	4.80079e-07	0.000151705	1.85534e-05	'ATCG01090/ATCG01100/ATCG00540/ATCG00600/ATCG01110/ATCG00720'	6
'GO:0009991'	'response to extracellular stimulus'	'17/75'	'373/20876'	1.54977e-14	4.95927e-12	2.26468e-13	'AT4G25090/AT5G43370/AT3G09220/AT5G47450/AT5G63600/AT3G01190/AT1G66270/AT1G18980/AT1G73220/AT3G01260/AT5G22890/AT1G18970/AT4G05200/AT5G43350/AT3G01420/AT2G23030/AT3G25930'	17
'GO:0010015'	'root morphogenesis'	'9/75'	'458/20876'	3.79263e-05	0.0121743	0.000267258	'AT3G02240/AT2G32300/AT3G01190/AT5G48010/AT5G47990/AT5G62340/AT4G15290/AT1G31050/AT5G06640'	9
'GO:0010053'	'root epidermal cell differentiation'	'8/75'	'365/20876'	4.91882e-05	0.0157402	0.000370284	'AT3G02240/AT2G32300/AT3G01190/AT5G48010/AT5G47990/AT5G62340/AT4G15290/AT1G31050'	8
'GO:0010054'	'trichoblast differentiation'	'8/75'	'354/20876'	3.96427e-05	0.0126857	0.000307753	'AT3G02240/AT2G32300/AT3G01190/AT5G48010/AT5G47990/AT5G62340/AT4G15290/AT1G31050'	8
'GO:0010106'	'cellular response to iron ion starvation'	'13/75'	'116/20876'	2.28917e-16	7.32533e-14	1.2789e-14	'AT4G25090/AT3G09220/AT5G47450/AT5G63600/AT3G01190/AT1G18980/AT3G01260/AT5G22890/AT1G18970/AT4G05200/AT3G01420/AT2G23030/AT3G25930'	13
'GO:0010167'	'response to nitrate'	'15/75'	'197/20876'	3.39586e-16	1.08667e-13	1.2789e-14	'AT4G25090/AT3G09220/AT5G47450/AT5G63600/AT3G01190/AT5G44380/AT5G64100/AT1G18980/AT3G01260/AT5G22890/AT1G18970/AT4G05200/AT3G01420/AT2G23030/AT3G25930'	15
'GO:0010207'	'photosystem II assembly'	'6/85'	'177/20876'	8.57346e-05	0.0270921	0.00165668	'ATCG01090/ATCG01100/ATCG00540/ATCG00600/ATCG00700/ATCG00280'	6
'GO:0010383'	'cell wall polysaccharide metabolic process'	'7/75'	'238/20876'	2.35356e-05	0.00755492	0.000170589	'AT5G47450/AT1G30750/AT4G05200/AT1G15210/AT1G23760/AT5G51500/AT2G01900'	7
'GO:0010410'	'hemicellulose metabolic process'	'6/75'	'201/20876'	8.57039e-05	0.027511	0.000505622	'AT5G47450/AT1G30750/AT4G05200/AT1G23760/AT5G51500/AT2G01900'	6
'GO:0010413'	'glucuronoxylan metabolic process'	'6/75'	'182/20876'	4.94456e-05	0.015872	0.000339016	'AT5G47450/AT1G30750/AT4G05200/AT1G23760/AT5G51500/AT2G01900'	6
'GO:0015698'	'inorganic anion transport'	'19/75'	'256/20876'	3.82847e-20	1.22511e-17	9.51073e-18	'AT4G25090/AT5G43370/AT3G09220/AT5G47450/AT5G63600/AT3G01190/AT5G44380/AT5G64100/AT1G18980/AT1G73220/AT3G01260/AT5G22890/AT1G18970/AT4G05200/AT5G43350/AT3G01420/AT2G23030/AT1G31050/AT3G25930'	19
'GO:0015706'	'nitrate transport'	'16/75'	'206/20876'	2.29987e-17	7.35959e-15	1.90445e-15	'AT4G25090/AT3G09220/AT5G47450/AT5G63600/AT3G01190/AT5G44380/AT5G64100/AT1G18980/AT1G73220/AT3G01260/AT5G22890/AT1G18970/AT4G05200/AT3G01420/AT2G23030/AT3G25930'	16
'GO:0015979'	'photosynthesis'	'19/85'	'419/20876'	4.72339e-15	1.49259e-12	6.38901e-13	'ATCG01050/ATCG01090/ATCG01080/ATCG01100/ATCG00430/ATCG00690/ATCG00340/ATCG00540/ATCG01010/ATCG00820/ATCG01120/ATCG01070/ATCG00600/ATCG01110/ATCG00720/ATCG00300/ATCG00380/ATCG00700/ATCG00280'	19
'GO:0015980'	'energy derivation by oxidation of organic compounds'	'7/85'	'114/20876'	4.17734e-07	0.000132004	1.85534e-05	'ATCG01050/ATCG01080/ATCG00330/ATCG01100/ATCG00430/ATCG01010/ATCG01110'	7
'GO:0019684'	'photosynthesis, light reaction'	'15/85'	'317/20876'	2.61157e-12	8.25257e-10	2.355e-10	'ATCG01050/ATCG01090/ATCG01080/ATCG01100/ATCG00430/ATCG00690/ATCG00340/ATCG00540/ATCG01070/ATCG00600/ATCG01110/ATCG00720/ATCG00300/ATCG00700/ATCG00280'	15
'GO:0019725'	'cellular homeostasis'	'15/75'	'317/20876'	3.79526e-13	1.21448e-10	4.09923e-12	'AT4G25090/AT4G31710/AT3G09220/AT5G47450/AT5G63600/AT1G62280/AT3G01190/AT1G18980/AT3G01260/AT5G22890/AT1G18970/AT4G05200/AT3G01420/AT2G23030/AT3G25930'	15
'GO:0022900'	'electron transport chain'	'6/85'	'99/20876'	3.15445e-06	0.000996806	0.00010667	'ATCG01090/ATCG01100/ATCG00540/ATCG00600/ATCG01110/ATCG00720'	6
'GO:0030003'	'cellular cation homeostasis'	'14/75'	'282/20876'	1.30958e-12	4.19065e-10	1.30131e-11	'AT4G25090/AT4G31710/AT3G09220/AT5G47450/AT5G63600/AT3G01190/AT1G18980/AT3G01260/AT5G22890/AT1G18970/AT4G05200/AT3G01420/AT2G23030/AT3G25930'	14
'GO:0031667'	'response to nutrient levels'	'17/75'	'335/20876'	2.64471e-15	8.46307e-13	5.97274e-14	'AT4G25090/AT5G43370/AT3G09220/AT5G47450/AT5G63600/AT3G01190/AT1G66270/AT1G18980/AT1G73220/AT3G01260/AT5G22890/AT1G18970/AT4G05200/AT5G43350/AT3G01420/AT2G23030/AT3G25930'	17
'GO:0031668'	'cellular response to extracellular stimulus'	'17/75'	'349/20876'	5.19728e-15	1.66313e-12	9.66727e-14	'AT4G25090/AT5G43370/AT3G09220/AT5G47450/AT5G63600/AT3G01190/AT1G66270/AT1G18980/AT1G73220/AT3G01260/AT5G22890/AT1G18970/AT4G05200/AT5G43350/AT3G01420/AT2G23030/AT3G25930'	17
'GO:0031669'	'cellular response to nutrient levels'	'17/75'	'312/20876'	8.13491e-16	2.60317e-13	2.02088e-14	'AT4G25090/AT5G43370/AT3G09220/AT5G47450/AT5G63600/AT3G01190/AT1G66270/AT1G18980/AT1G73220/AT3G01260/AT5G22890/AT1G18970/AT4G05200/AT5G43350/AT3G01420/AT2G23030/AT3G25930'	17
'GO:0042592'	'homeostatic process'	'15/75'	'468/20876'	9.66784e-11	3.09371e-08	8.57748e-10	'AT4G25090/AT4G31710/AT3G09220/AT5G47450/AT5G63600/AT1G62280/AT3G01190/AT1G18980/AT3G01260/AT5G22890/AT1G18970/AT4G05200/AT3G01420/AT2G23030/AT3G25930'	15
'GO:0042594'	'response to starvation'	'17/75'	'302/20876'	4.73024e-16	1.51368e-13	1.46886e-14	'AT4G25090/AT5G43370/AT3G09220/AT5G47450/AT5G63600/AT3G01190/AT1G66270/AT1G18980/AT1G73220/AT3G01260/AT5G22890/AT1G18970/AT4G05200/AT5G43350/AT3G01420/AT2G23030/AT3G25930'	17
'GO:0044036'	'cell wall macromolecule metabolic process'	'7/75'	'309/20876'	0.00012203	0.0391718	0.000687938	'AT5G47450/AT1G30750/AT4G05200/AT1G15210/AT1G23760/AT5G51500/AT2G01900'	7
'GO:0044038'	'cell wall macromolecule biosynthetic process'	'6/75'	'195/20876'	7.25071e-05	0.0232748	0.00043795	'AT5G47450/AT1G30750/AT4G05200/AT1G23760/AT5G51500/AT2G01900'	6
'GO:0045333'	'cellular respiration'	'7/85'	'114/20876'	4.17734e-07	0.000132004	1.85534e-05	'ATCG01050/ATCG01080/ATCG00330/ATCG01100/ATCG00430/ATCG01010/ATCG01110'	7
'GO:0045491'	'xylan metabolic process'	'6/75'	'186/20876'	5.58022e-05	0.0179125	0.000362978	'AT5G47450/AT1G30750/AT4G05200/AT1G23760/AT5G51500/AT2G01900'	6
'GO:0045492'	'xylan biosynthetic process'	'6/75'	'183/20876'	5.09774e-05	0.0163638	0.00034032	'AT5G47450/AT1G30750/AT4G05200/AT1G23760/AT5G51500/AT2G01900'	6
'GO:0046916'	'cellular transition metal ion homeostasis'	'13/75'	'154/20876'	9.7874e-15	3.13197e-12	1.51962e-13	'AT4G25090/AT3G09220/AT5G47450/AT5G63600/AT3G01190/AT1G18980/AT3G01260/AT5G22890/AT1G18970/AT4G05200/AT3G01420/AT2G23030/AT3G25930'	13
'GO:0048469'	'cell maturation'	'8/75'	'324/20876'	2.1113e-05	0.00675615	0.000169191	'AT3G02240/AT2G32300/AT3G01190/AT5G48010/AT5G47990/AT5G62340/AT4G15290/AT1G31050'	8
'GO:0048527'	'lateral root development'	'5/75'	'126/20876'	9.1044e-05	0.0291341	0.000646207	'AT3G01190/AT5G48010/AT5G47990/AT5G62340/AT1G31050'	5
'GO:0048528'	'post-embryonic root development'	'5/75'	'138/20876'	0.000139751	0.0447202	0.000964361	'AT3G01190/AT5G48010/AT5G47990/AT5G62340/AT1G31050'	5
'GO:0048764'	'trichoblast maturation'	'8/75'	'323/20876'	2.06507e-05	0.00660821	0.000169191	'AT3G02240/AT2G32300/AT3G01190/AT5G48010/AT5G47990/AT5G62340/AT4G15290/AT1G31050'	8
'GO:0048765'	'root hair cell differentiation'	'8/75'	'323/20876'	2.06507e-05	0.00660821	0.000169191	'AT3G02240/AT2G32300/AT3G01190/AT5G48010/AT5G47990/AT5G62340/AT4G15290/AT1G31050'	8
'GO:0048878'	'chemical homeostasis'	'15/75'	'387/20876'	6.64895e-12	2.12766e-09	6.35284e-11	'AT4G25090/AT4G31710/AT3G09220/AT5G47450/AT5G63600/AT1G62280/AT3G01190/AT1G18980/AT3G01260/AT5G22890/AT1G18970/AT4G05200/AT3G01420/AT2G23030/AT3G25930'	15
'GO:0050801'	'ion homeostasis'	'15/75'	'343/20876'	1.18354e-12	3.78733e-10	1.22507e-11	'AT4G25090/AT4G31710/AT3G09220/AT5G47450/AT5G63600/AT1G62280/AT3G01190/AT1G18980/AT3G01260/AT5G22890/AT1G18970/AT4G05200/AT3G01420/AT2G23030/AT3G25930'	15
'GO:0055065'	'metal ion homeostasis'	'14/75'	'227/20876'	6.73856e-14	2.15634e-11	8.81053e-13	'AT4G25090/AT4G31710/AT3G09220/AT5G47450/AT5G63600/AT3G01190/AT1G18980/AT3G01260/AT5G22890/AT1G18970/AT4G05200/AT3G01420/AT2G23030/AT3G25930'	14
'GO:0055072'	'iron ion homeostasis'	'13/75'	'141/20876'	3.06834e-15	9.8187e-13	6.35201e-14	'AT4G25090/AT3G09220/AT5G47450/AT5G63600/AT3G01190/AT1G18980/AT3G01260/AT5G22890/AT1G18970/AT4G05200/AT3G01420/AT2G23030/AT3G25930'	13
'GO:0055076'	'transition metal ion homeostasis'	'13/75'	'176/20876'	5.5849e-14	1.78717e-11	7.70781e-13	'AT4G25090/AT3G09220/AT5G47450/AT5G63600/AT3G01190/AT1G18980/AT3G01260/AT5G22890/AT1G18970/AT4G05200/AT3G01420/AT2G23030/AT3G25930'	13
'GO:0055080'	'cation homeostasis'	'14/75'	'319/20876'	6.90487e-12	2.20956e-09	6.35302e-11	'AT4G25090/AT4G31710/AT3G09220/AT5G47450/AT5G63600/AT3G01190/AT1G18980/AT3G01260/AT5G22890/AT1G18970/AT4G05200/AT3G01420/AT2G23030/AT3G25930'	14
'GO:0055082'	'cellular chemical homeostasis'	'15/75'	'300/20876'	1.70565e-13	5.45808e-11	2.01771e-12	'AT4G25090/AT4G31710/AT3G09220/AT5G47450/AT5G63600/AT1G62280/AT3G01190/AT1G18980/AT3G01260/AT5G22890/AT1G18970/AT4G05200/AT3G01420/AT2G23030/AT3G25930'	15
'GO:0055114'	'oxidation-reduction process'	'13/85'	'408/20876'	1.03715e-08	3.2774e-06	7.01443e-07	'AT5G02580/ATCG01050/ATCG01090/ATCG01080/ATCG00330/ATCG01100/ATCG00430/ATCG00540/AT5G14180/ATCG01010/ATCG00600/ATCG01110/ATCG00720'	13
'GO:0070589'	'cellular component macromolecule biosynthetic process'	'6/75'	'195/20876'	7.25071e-05	0.0232748	0.00043795	'AT5G47450/AT1G30750/AT4G05200/AT1G23760/AT5G51500/AT2G01900'	6
'GO:0070592'	'cell wall polysaccharide biosynthetic process'	'6/75'	'195/20876'	7.25071e-05	0.0232748	0.00043795	'AT5G47450/AT1G30750/AT4G05200/AT1G23760/AT5G51500/AT2G01900'	6
'GO:0071496'	'cellular response to external stimulus'	'17/75'	'350/20876'	5.44808e-15	1.74339e-12	9.66727e-14	'AT4G25090/AT5G43370/AT3G09220/AT5G47450/AT5G63600/AT3G01190/AT1G66270/AT1G18980/AT1G73220/AT3G01260/AT5G22890/AT1G18970/AT4G05200/AT5G43350/AT3G01420/AT2G23030/AT3G25930'	17
'GO:0090627'	'plant epidermal cell differentiation'	'8/75'	'375/20876'	5.94624e-05	0.019028	0.000434462	'AT3G02240/AT2G32300/AT3G01190/AT5G48010/AT5G47990/AT5G62340/AT4G15290/AT1G31050'	8
'GO:0098771'	'inorganic ion homeostasis'	'14/75'	'248/20876'	2.2738e-13	7.27616e-11	2.56754e-12	'AT4G25090/AT4G31710/AT3G09220/AT5G47450/AT5G63600/AT3G01190/AT1G18980/AT3G01260/AT5G22890/AT1G18970/AT4G05200/AT3G01420/AT2G23030/AT3G25930'	14
'ath00940'	'Phenylpropanoid biosynthesis'	'6/15'	'166/5014'	4.70129e-06	6.58181e-05	5.93847e-05	'AT1G66280/AT1G66270/AT3G01190/AT5G64100/AT2G39040/AT1G44970'	6

## Sheet: Net radiation in Summer
ID	Description	Gene Ratio	Bg Ratio	p-value	adj p-value	q-value	geneID	Count
'GO:0009611'	'response to wounding'	'7/61'	'335/20876'	5.33892e-05	0.0143083	0.00505792	'AT5G07690/AT1G52030/AT3G51450/AT5G07700/AT3G25780/AT5G63450/AT2G06050'	7
'GO:0009625'	'response to insect'	'3/49'	'45/20876'	0.000160883	0.0271892	0.0133793	'AT5G07690/AT1G16410/AT5G07700'	3
'GO:0009753'	'response to jasmonic acid'	'11/61'	'474/20876'	1.1067e-07	2.96596e-05	2.0969e-05	'AT5G24780/AT1G66370/AT5G07690/AT1G02450/AT3G51450/AT5G07700/AT2G40750/AT1G54040/AT3G25780/AT5G63450/AT2G06050'	11
'GO:0016143'	'S-glycoside metabolic process'	'5/54'	'205/20876'	0.000186045	0.0478134	0.00850829	'AT5G07690/AT1G16410/AT1G62560/AT5G07700/AT1G54040'	5
'GO:0019757'	'glycosinolate metabolic process'	'5/54'	'205/20876'	0.000186045	0.0478134	0.00850829	'AT5G07690/AT1G16410/AT1G62560/AT5G07700/AT1G54040'	5
'GO:0019760'	'glucosinolate metabolic process'	'5/54'	'205/20876'	0.000186045	0.0478134	0.00850829	'AT5G07690/AT1G16410/AT1G62560/AT5G07700/AT1G54040'	5
'GO:0034754'	'cellular hormone metabolic process'	'5/61'	'172/20876'	0.000146753	0.0393297	0.0069699	'AT5G19240/AT5G51900/AT4G29740/AT1G62560/AT2G06050'	5
'ath00592'	'alpha-Linolenic acid metabolism'	'3/14'	'44/5014'	0.00021459	0.00536476	0.00519535	'AT5G38120/AT3G25780/AT2G06050'	3

## Sheet: Net radiation in Summer (PPI)
ID	Description	Gene Ratio	Bg Ratio	p-value	adj p-value	q-value	geneID	Count
'GO:0000165'	'MAPK cascade'	'11/73'	'221/20876'	2.91991e-10	9.60652e-08	9.36943e-09	'AT1G02450/AT2G40750/AT1G21250/AT1G13470/AT5G60900/AT1G78410/AT3G56400/AT1G73805/AT4G23810/AT5G52750/AT1G28480'	11
'GO:0002682'	'regulation of immune system process'	'11/73'	'424/20876'	2.44827e-07	8.05481e-05	1.97206e-06	'AT1G02450/AT2G40750/AT1G21250/AT1G13470/AT5G60900/AT3G25780/AT1G78410/AT3G56400/AT1G73805/AT4G23810/AT1G28480'	11
'GO:0006612'	'protein targeting to membrane'	'10/73'	'374/20876'	6.88247e-07	0.000226433	4.11312e-06	'AT1G02450/AT2G40750/AT1G21250/AT5G60900/AT3G25780/AT1G78410/AT3G56400/AT1G73805/AT4G23810/AT1G28480'	10
'GO:0008219'	'cell death'	'11/73'	'496/20876'	1.14884e-06	0.00037797	5.62978e-06	'AT1G02450/AT2G40750/AT4G23170/AT1G21250/AT5G60900/AT3G25780/AT1G78410/AT3G56400/AT1G73805/AT4G23810/AT1G28480'	11
'GO:0009595'	'detection of biotic stimulus'	'6/73'	'104/20876'	1.71677e-06	0.000564816	7.22849e-06	'AT1G02450/AT2G40750/AT1G78410/AT3G56400/AT1G73805/AT4G23810'	6
'GO:0009611'	'response to wounding'	'11/73'	'335/20876'	2.26161e-08	7.4407e-06	3.80903e-07	'AT5G07690/AT3G51450/AT1G52030/AT3G25780/AT5G07700/AT2G06050/AT1G78410/AT1G30135/AT1G17380/AT1G17420/AT1G28480'	11
'GO:0009625'	'response to insect'	'4/73'	'45/20876'	1.83922e-05	0.00605102	5.77524e-05	'AT5G07690/AT1G16410/AT5G07700/AT3G56400'	4
'GO:0009626'	'plant-type hypersensitive response'	'10/73'	'400/20876'	1.26423e-06	0.000415931	5.97494e-06	'AT1G02450/AT2G40750/AT1G21250/AT5G60900/AT3G25780/AT1G78410/AT3G56400/AT1G73805/AT4G23810/AT1G28480'	10
'GO:0009627'	'systemic acquired resistance'	'11/73'	'446/20876'	4.04599e-07	0.000133113	2.99829e-06	'AT1G02450/AT2G40750/AT1G21250/AT1G13470/AT5G60900/AT4G23220/AT1G78410/AT3G56400/AT1G73805/AT4G23810/AT1G28480'	11
'GO:0009692'	'ethylene metabolic process'	'6/73'	'119/20876'	3.76741e-06	0.00123948	1.31691e-05	'AT5G05300/AT1G30135/AT1G17380/AT1G17420/AT1G28480/AT1G61610'	6
'GO:0009693'	'ethylene biosynthetic process'	'6/73'	'119/20876'	3.76741e-06	0.00123948	1.31691e-05	'AT5G05300/AT1G30135/AT1G17380/AT1G17420/AT1G28480/AT1G61610'	6
'GO:0009694'	'jasmonic acid metabolic process'	'7/73'	'160/20876'	1.45171e-06	0.000477613	6.25461e-06	'AT3G51450/AT3G25780/AT2G06050/AT1G30135/AT1G17380/AT1G17420/AT1G28480'	7
'GO:0009695'	'jasmonic acid biosynthetic process'	'7/73'	'136/20876'	4.85642e-07	0.000159776	3.33228e-06	'AT3G51450/AT3G25780/AT2G06050/AT1G30135/AT1G17380/AT1G17420/AT1G28480'	7
'GO:0009696'	'salicylic acid metabolic process'	'8/73'	'222/20876'	1.07009e-06	0.000352061	5.50692e-06	'AT1G02450/AT2G40750/AT1G13470/AT4G23220/AT1G78410/AT3G56400/AT1G73805/AT4G23810'	8
'GO:0009697'	'salicylic acid biosynthetic process'	'8/73'	'209/20876'	6.79132e-07	0.000223434	4.11312e-06	'AT1G02450/AT2G40750/AT1G13470/AT4G23220/AT1G78410/AT3G56400/AT1G73805/AT4G23810'	8
'GO:0009751'	'response to salicylic acid'	'13/73'	'473/20876'	8.81195e-09	2.89913e-06	2.04066e-07	'AT5G07690/AT1G02450/AT2G40750/AT4G23170/AT1G21250/AT1G13470/AT5G60900/AT3G25780/AT1G78410/AT3G56400/AT1G73805/AT4G23810/AT1G28480'	13
'GO:0009753'	'response to jasmonic acid'	'19/73'	'474/20876'	2.09985e-15	6.90849e-13	3.89024e-13	'AT5G24780/AT5G07690/AT1G66370/AT1G02450/AT2G40750/AT3G51450/AT1G21250/AT5G60900/AT3G25780/AT5G07700/AT2G06050/AT1G78410/AT3G56400/AT1G73805/AT1G30135/AT1G17380/AT1G17420/AT4G23810/AT1G28480'	19
'GO:0009862'	'systemic acquired resistance, salicylic acid mediated signaling pathway'	'10/73'	'251/20876'	1.68765e-08	5.55238e-06	3.20881e-07	'AT1G02450/AT2G40750/AT1G21250/AT1G13470/AT5G60900/AT1G78410/AT3G56400/AT1G73805/AT4G23810/AT1G28480'	10
'GO:0009863'	'salicylic acid mediated signaling pathway'	'11/73'	'353/20876'	3.86071e-08	1.27017e-05	5.27051e-07	'AT1G02450/AT2G40750/AT1G21250/AT1G13470/AT5G60900/AT3G25780/AT1G78410/AT3G56400/AT1G73805/AT4G23810/AT1G28480'	11
'GO:0009867'	'jasmonic acid mediated signaling pathway'	'12/73'	'286/20876'	3.03442e-10	9.98324e-08	9.36943e-09	'AT1G02450/AT2G40750/AT1G21250/AT5G60900/AT2G06050/AT1G78410/AT3G56400/AT1G73805/AT1G30135/AT1G17380/AT4G23810/AT1G28480'	12
'GO:0010200'	'response to chitin'	'11/73'	'421/20876'	2.28096e-07	7.50436e-05	1.92081e-06	'AT1G02450/AT2G40750/AT5G05300/AT3G53600/AT1G78410/AT3G56400/AT3G23230/AT1G73805/AT1G17380/AT1G17420/AT4G23810'	11
'GO:0010243'	'response to organonitrogen compound'	'11/73'	'443/20876'	3.78445e-07	0.000124509	2.92133e-06	'AT1G02450/AT2G40750/AT5G05300/AT3G53600/AT1G78410/AT3G56400/AT3G23230/AT1G73805/AT1G17380/AT1G17420/AT4G23810'	11
'GO:0010310'	'regulation of hydrogen peroxide metabolic process'	'9/73'	'186/20876'	1.73203e-08	5.69837e-06	3.20881e-07	'AT1G02450/AT2G40750/AT1G13470/AT5G60900/AT1G78410/AT3G56400/AT1G73805/AT4G23810/AT1G28480'	9
'GO:0010363'	'regulation of plant-type hypersensitive response'	'10/73'	'371/20876'	6.39651e-07	0.000210445	4.08634e-06	'AT1G02450/AT2G40750/AT1G21250/AT5G60900/AT3G25780/AT1G78410/AT3G56400/AT1G73805/AT4G23810/AT1G28480'	10
'GO:0010941'	'regulation of cell death'	'10/73'	'404/20876'	1.38268e-06	0.000454901	6.09903e-06	'AT1G02450/AT2G40750/AT1G21250/AT5G60900/AT3G25780/AT1G78410/AT3G56400/AT1G73805/AT4G23810/AT1G28480'	10
'GO:0012501'	'programmed cell death'	'11/73'	'448/20876'	4.22911e-07	0.000139138	3.01345e-06	'AT1G02450/AT2G40750/AT4G23170/AT1G21250/AT5G60900/AT3G25780/AT1G78410/AT3G56400/AT1G73805/AT4G23810/AT1G28480'	11
'GO:0016999'	'antibiotic metabolic process'	'10/73'	'470/20876'	5.31343e-06	0.00174812	1.82293e-05	'AT1G02450/AT2G40750/AT1G13470/AT5G60900/AT4G23220/AT1G78410/AT3G56400/AT1G73805/AT4G23810/AT1G28480'	10
'GO:0017000'	'antibiotic biosynthetic process'	'8/73'	'288/20876'	7.36142e-06	0.00242191	2.43536e-05	'AT1G02450/AT2G40750/AT1G13470/AT4G23220/AT1G78410/AT3G56400/AT1G73805/AT4G23810'	8
'GO:0018958'	'phenol-containing compound metabolic process'	'8/73'	'238/20876'	1.80172e-06	0.000592765	7.4176e-06	'AT1G02450/AT2G40750/AT1G13470/AT4G23220/AT1G78410/AT3G56400/AT1G73805/AT4G23810'	8
'GO:0023014'	'signal transduction by protein phosphorylation'	'11/73'	'221/20876'	2.91991e-10	9.60652e-08	9.36943e-09	'AT1G02450/AT2G40750/AT1G21250/AT1G13470/AT5G60900/AT1G78410/AT3G56400/AT1G73805/AT4G23810/AT5G52750/AT1G28480'	11
'GO:0031348'	'negative regulation of defense response'	'10/73'	'277/20876'	4.28196e-08	1.40877e-05	5.27051e-07	'AT1G02450/AT2G40750/AT1G21250/AT1G13470/AT5G60900/AT1G78410/AT3G56400/AT1G73805/AT4G23810/AT1G28480'	10
'GO:0034050'	'host programmed cell death induced by symbiont'	'10/73'	'401/20876'	1.29298e-06	0.00042539	5.97494e-06	'AT1G02450/AT2G40750/AT1G21250/AT5G60900/AT3G25780/AT1G78410/AT3G56400/AT1G73805/AT4G23810/AT1G28480'	10
'GO:0035303'	'regulation of dephosphorylation'	'5/73'	'141/20876'	0.000135974	0.0447355	0.000406307	'AT1G02450/AT5G60900/AT3G56400/AT1G73805/AT1G28480'	5
'GO:0035304'	'regulation of protein dephosphorylation'	'5/73'	'140/20876'	0.000131508	0.043266	0.000399402	'AT1G02450/AT5G60900/AT3G56400/AT1G73805/AT1G28480'	5
'GO:0035556'	'intracellular signal transduction'	'15/73'	'495/20876'	1.40468e-10	4.62141e-08	9.36943e-09	'AT1G02450/AT2G41090/AT2G40750/AT1G21250/AT1G13470/AT5G60900/AT3G25780/AT3G53600/AT1G78410/AT3G56400/AT3G23230/AT1G73805/AT4G23810/AT5G52750/AT1G28480'	15
'GO:0035690'	'cellular response to drug'	'11/73'	'390/20876'	1.05974e-07	3.48653e-05	1.09072e-06	'AT1G02450/AT2G40750/AT1G21250/AT1G13470/AT5G60900/AT3G25780/AT1G78410/AT3G56400/AT1G73805/AT4G23810/AT1G28480'	11
'GO:0042435'	'indole-containing compound biosynthetic process'	'5/73'	'133/20876'	0.000103305	0.0339873	0.000318976	'AT5G19240/AT5G51900/AT2G06050/AT3G56400/AT1G62560'	5
'GO:0042537'	'benzene-containing compound metabolic process'	'8/73'	'261/20876'	3.57319e-06	0.00117558	1.31691e-05	'AT1G02450/AT2G40750/AT1G13470/AT4G23220/AT1G78410/AT3G56400/AT1G73805/AT4G23810'	8
'GO:0042742'	'defense response to bacterium'	'10/73'	'402/20876'	1.3223e-06	0.000435035	5.97494e-06	'AT5G07690/AT1G02450/AT2G40750/AT1G21250/AT1G13470/AT1G78410/AT3G56400/AT1G73805/AT4G23810/AT1G28480'	10
'GO:0042743'	'hydrogen peroxide metabolic process'	'9/73'	'334/20876'	2.43521e-06	0.000801185	9.80772e-06	'AT1G02450/AT2G40750/AT1G13470/AT5G60900/AT1G78410/AT3G56400/AT1G73805/AT4G23810/AT1G28480'	9
'GO:0043067'	'regulation of programmed cell death'	'10/73'	'396/20876'	1.15474e-06	0.000379911	5.62978e-06	'AT1G02450/AT2G40750/AT1G21250/AT5G60900/AT3G25780/AT1G78410/AT3G56400/AT1G73805/AT4G23810/AT1G28480'	10
'GO:0043449'	'cellular alkene metabolic process'	'6/73'	'119/20876'	3.76741e-06	0.00123948	1.31691e-05	'AT5G05300/AT1G30135/AT1G17380/AT1G17420/AT1G28480/AT1G61610'	6
'GO:0043450'	'alkene biosynthetic process'	'6/73'	'119/20876'	3.76741e-06	0.00123948	1.31691e-05	'AT5G05300/AT1G30135/AT1G17380/AT1G17420/AT1G28480/AT1G61610'	6
'GO:0043900'	'regulation of multi-organism process'	'6/73'	'146/20876'	1.22196e-05	0.00402024	3.90317e-05	'AT1G02450/AT2G40750/AT1G78410/AT3G56400/AT1G73805/AT4G23810'	6
'GO:0045088'	'regulation of innate immune response'	'11/73'	'419/20876'	2.17513e-07	7.15618e-05	1.92081e-06	'AT1G02450/AT2G40750/AT1G21250/AT1G13470/AT5G60900/AT3G25780/AT1G78410/AT3G56400/AT1G73805/AT4G23810/AT1G28480'	11
'GO:0046189'	'phenol-containing compound biosynthetic process'	'8/73'	'221/20876'	1.0344e-06	0.000340318	5.47532e-06	'AT1G02450/AT2G40750/AT1G13470/AT4G23220/AT1G78410/AT3G56400/AT1G73805/AT4G23810'	8
'GO:0048585'	'negative regulation of response to stimulus'	'10/73'	'367/20876'	5.79546e-07	0.000190671	3.83459e-06	'AT1G02450/AT2G40750/AT1G21250/AT1G13470/AT5G60900/AT1G78410/AT3G56400/AT1G73805/AT4G23810/AT1G28480'	10
'GO:0050776'	'regulation of immune response'	'11/73'	'421/20876'	2.28096e-07	7.50436e-05	1.92081e-06	'AT1G02450/AT2G40750/AT1G21250/AT1G13470/AT5G60900/AT3G25780/AT1G78410/AT3G56400/AT1G73805/AT4G23810/AT1G28480'	11
'GO:0050832'	'defense response to fungus'	'12/73'	'351/20876'	3.10072e-09	1.02014e-06	8.20641e-08	'AT5G07690/AT1G02450/AT2G40750/AT1G21250/AT1G13470/AT3G25780/AT5G05300/AT1G78410/AT3G56400/AT1G73805/AT4G23810/AT1G28480'	12
'GO:0051193'	'regulation of cofactor metabolic process'	'9/73'	'208/20876'	4.5518e-08	1.49754e-05	5.27051e-07	'AT1G02450/AT2G40750/AT1G13470/AT5G60900/AT1G78410/AT3G56400/AT1G73805/AT4G23810/AT1G28480'	9
'GO:0051606'	'detection of stimulus'	'6/73'	'144/20876'	1.12945e-05	0.00371588	3.67096e-05	'AT1G02450/AT2G40750/AT1G78410/AT3G56400/AT1G73805/AT4G23810'	6
'GO:0071236'	'cellular response to antibiotic'	'11/73'	'364/20876'	5.27484e-08	1.73542e-05	5.74843e-07	'AT1G02450/AT2G40750/AT1G21250/AT1G13470/AT5G60900/AT3G25780/AT1G78410/AT3G56400/AT1G73805/AT4G23810/AT1G28480'	11
'GO:0071395'	'cellular response to jasmonic acid stimulus'	'12/73'	'286/20876'	3.03442e-10	9.98324e-08	9.36943e-09	'AT1G02450/AT2G40750/AT1G21250/AT5G60900/AT2G06050/AT1G78410/AT3G56400/AT1G73805/AT1G30135/AT1G17380/AT4G23810/AT1G28480'	12
'GO:0071407'	'cellular response to organic cyclic compound'	'11/73'	'393/20876'	1.14471e-07	3.7661e-05	1.11617e-06	'AT1G02450/AT2G40750/AT1G21250/AT1G13470/AT5G60900/AT3G25780/AT1G78410/AT3G56400/AT1G73805/AT4G23810/AT1G28480'	11
'GO:0071446'	'cellular response to salicylic acid stimulus'	'11/73'	'355/20876'	4.08939e-08	1.34541e-05	5.27051e-07	'AT1G02450/AT2G40750/AT1G21250/AT1G13470/AT5G60900/AT3G25780/AT1G78410/AT3G56400/AT1G73805/AT4G23810/AT1G28480'	11
'GO:0072593'	'reactive oxygen species metabolic process'	'9/73'	'374/20876'	6.10266e-06	0.00200778	2.05563e-05	'AT1G02450/AT2G40750/AT1G13470/AT5G60900/AT1G78410/AT3G56400/AT1G73805/AT4G23810/AT1G28480'	9
'GO:0072657'	'protein localization to membrane'	'10/73'	'377/20876'	7.40047e-07	0.000243475	4.15465e-06	'AT1G02450/AT2G40750/AT1G21250/AT5G60900/AT3G25780/AT1G78410/AT3G56400/AT1G73805/AT4G23810/AT1G28480'	10
'GO:0080135'	'regulation of cellular response to stress'	'10/73'	'385/20876'	8.95225e-07	0.000294529	4.878e-06	'AT1G02450/AT2G40750/AT1G21250/AT5G60900/AT3G25780/AT1G78410/AT3G56400/AT1G73805/AT4G23810/AT1G28480'	10
'GO:0090150'	'establishment of protein localization to membrane'	'10/73'	'377/20876'	7.40047e-07	0.000243475	4.15465e-06	'AT1G02450/AT2G40750/AT1G21250/AT5G60900/AT3G25780/AT1G78410/AT3G56400/AT1G73805/AT4G23810/AT1G28480'	10
'GO:1900673'	'olefin metabolic process'	'6/73'	'119/20876'	3.76741e-06	0.00123948	1.31691e-05	'AT5G05300/AT1G30135/AT1G17380/AT1G17420/AT1G28480/AT1G61610'	6
'GO:1900674'	'olefin biosynthetic process'	'6/73'	'119/20876'	3.76741e-06	0.00123948	1.31691e-05	'AT5G05300/AT1G30135/AT1G17380/AT1G17420/AT1G28480/AT1G61610'	6
'GO:2000377'	'regulation of reactive oxygen species metabolic process'	'9/73'	'205/20876'	4.01678e-08	1.32152e-05	5.27051e-07	'AT1G02450/AT2G40750/AT1G13470/AT5G60900/AT1G78410/AT3G56400/AT1G73805/AT4G23810/AT1G28480'	9
'ath00592'	'alpha-Linolenic acid metabolism'	'4/16'	'44/5014'	8.69828e-06	0.00020006	0.00020006	'AT5G38120/AT3G25780/AT2G06050/AT1G17420'	4
