# Supplementary material for: Hierarchical Canonical Correlation Analysis Reveals Phenotype, Genotype, and Geoclimate Associations in Plants
Source: Plant Phenomics. 2020 Mar 31;2020:1969142. doi: 10.34133/2020/1969142 (PMC7706319; doi:10.34133/2020/1969142)
Supplement: Supplementary Materials — Supplementary Figure 1: integration of pairs of genomic datasets for FT10 prediction—comparison of FT10 prediction by CCA, SNF, and stacking datasets to integrate each pair of the genomic datasets. Supplementary Figure 2: comparison of regression algorithms for FT10 prediction—linear regression, neural network, and support vector regression (SVR) were compared on predicting FT10 values with the projection learned with HCCA integrating a genomic dataset and the geoclimate dataset: (a) gene expression+geoclimate, (b) mutation+geoclimate, and (c) methylation+geoclimate. Supplementary Figure 3: FT16 phenotype prediction results—comparison of the R2 values for FT16 phenotype prediction with SVR on (a) each individual dataset; (b) integration of a genomic dataset and the geoclimate dataset; (c) all the datasets combined by HCCA, TCCA, PCCA, SNF, and stacking datasets. Supplementary Table 1: geoclimate variables—list of geoclimate variables. Supplementary Table 2: gene enrichment analysis by canonical factor loadings—list of GO terms and KEGG pathways enriched by the genes selected by canonical factor loadings for the geoclimate variables Frost day frequency (Spring) and Net Radiation (Summer). Supplementary Table 3: parameter comparison—FT10 phenotype prediction by HCCA, PCCA, and TCCA when different condition numbers are used for the cross-covariance calculation. [file 1969142.f1.zip › TableS3.xlsx]

## Sheet: Sheet1
		c=4	c=5	c=10	c=20
Mutation + climate	PCCA	0.59587	0.59758	0.58672	0.58154
Mutation + climate + methylation	HCCA	0.6068	0.60501	0.60694	0.61837
	PCCA	0.5997	0.59889	0.59856	0.59444
	TCCA	0.5339	0.54161	0.51331	0.49645
Mutation + climate + methylation + expression	HCCA	0.6489	0.62407	0.61293	0.58761
	PCCA	0.6166	0.61588	0.61573	0.61754
	TCCA	0.5205	0.52691	0.53635	0.52817
